# Supplementary material for: Lack of Oxygen and/or Glucose Differentially Potentiates Aβ40e22q- and Aβ42-Induced Cerebral Endothelial Cell Death, Barrier Dysfunction and Angiogenesis Impairment
Source: Cells. 2026 Feb 27;15(5):424. doi: 10.3390/cells15050424 (PMC12984660; doi:10.3390/cells15050424)
Supplement: Supplementary file 1 [file cells-15-00424-s001.zip]

Archive with 1 entries (1 files):
- cells-4110038-supplementary.pdf
